# Supplementary material for: A bigenic mouse model of FSGS reveals perturbed pathways in podocytes, mesangial cells and endothelial cells
Source: PLoS One. 2019 Aug 28;14(8):e0216261. doi: 10.1371/journal.pone.0216261 (PMC6713350; doi:10.1371/journal.pone.0216261)
Supplement: S1 Table — List of genes up and down regulated in mutant podocytes compared to control, including fold change and nRPKM expression levels in each mutant and control sample. GO analysis results for molecular functions and biological processes, including P values and lists of associated genes. (XLSX) [file pone.0216261.s001.xlsx]

## Sheet: podocytes up in mutant vs CTRL
Gene Symbol	Fold change mutant versus control	super.Regulation ([MAFB 3A] vs [MAFB CTRL])	mutant1 nRPMK	mutant2 nRPKM	mutant3 nRPKM	control1 nRPKM	control2 nRPKM	control3 nRPKM
Spon2	134.509	up	8.34525	5.76469	33.7386	0.120698	0.0910969	0
Cpne4	53.9243	up	9.63845	6.30015	29.6583	0.429575	0.0625386	0.402961
Parm1	26.8701	up	21.1526	7.52335	8.38934	0.194246	0.439821	0.759217
Gdnf	21.9497	up	15.3143	16.3673	11.5319	0.307782	0.261336	3.20292
Tnc	21.6026	up	17.4626	10.1778	34.5099	0.579466	0.508247	1.9471
Cd53	11.807	up	9.74045	7.36061	14.3726	0.919921	0.654552	0.979985
Sost	10.2698	up	7.25645	8.17464	11.3707	2.14067	0.705582	0.388597
Btnl9	9.64018	up	5.95086	5.94343	8.59125	0.53688	0.306977	1.9397
Fxyd5	9.6249	up	6.62085	7.11974	8.12529	0.378154	0.827693	1.29357
Olfr1396	9.50387	up	10.3944	5.33	10.8549	1.10093	0.415461	1.44366
S100a6	9.44987	up	21.3094	13.8576	14.4223	1.31434	4.10969	0.880649
Atp1b1	9.36198	up	7.54115	6.92031	30.9249	1.00331	1.47243	1.25487
Lhfp	8.91771	up	24.7525	19.8153	89.827	2.39111	1.85347	13.2124
P2rx1	8.66005	up	7.77416	6.35089	10.4792	0.348142	0.508072	4.24497
Cacna1a	8.58311	up	9.4948	7.13865	8.59619	2.04031	0.538566	0.790383
Acta2	8.1589	up	11.4489	8.31104	17.0672	0.479483	1.56819	3.74814
Gpr56	7.89921	up	6.40579	7.5724	7.34818	0.930193	0.560458	1.30743
Cd248	7.69168	up	12.3577	12.1886	42.9768	1.31734	1.51128	6.73471
Cpe	7.58255	up	19.4057	6.45368	26.6638	1.03202	3.69985	1.89079
Aldh1a1	6.99784	up	50.6329	11.7209	7.05164	2.126	3.15905	1.71384
Ripply3	6.98363	up	7.03559	5.51269	20.6003	1.98661	1.6882	0.659261
Mgp	6.12668	up	23.6916	19.7342	47.6693	8.73262	1.97773	5.28889
Snai2	5.81935	up	10.9963	7.94464	34.4738	2.81951	2.90256	1.76008
Casp4	5.79821	up	21.0627	6.0587	25.8104	1.36319	2.21871	5.26561
Ddah1	5.75834	up	22.4971	19.3879	18.1645	2.05366	2.66781	7.13849
Erg	5.75364	up	7.08242	5.08208	16.0701	1.06609	0.973464	2.75802
Cd74	5.67413	up	83.502	22.9485	96.7343	9.79396	7.58681	12.8711
Gng11	5.58129	up	7.39321	9.13152	12.1783	0.645938	1.58444	4.35505
Epha6	5.47635	up	29.7071	26.2297	12.6417	7.09692	2.71552	2.93333
H2-Ab1	5.4146	up	48.7367	13.556	35.2848	5.81404	4.07568	5.84115
Serpine1	5.41191	up	19.9274	10.8948	16.7328	2.30131	2.46243	3.81196
Tbx3	5.21651	up	10.9345	8.16506	17.5382	1.1954	1.91861	4.53319
Ecm1	5.05477	up	19.7504	13.5315	58.9206	3.50607	3.66932	8.93263
Bmp4	4.96486	up	37.4678	29.442	64.9905	6.29688	6.23723	14.0585
1700123O21Rik	4.86864	up	14.6282	9.42678	14.5944	3.17869	5.99175	0.86301
Rbfox1	4.68605	up	17.5642	9.94512	9.38269	3.23785	3.67618	1.26122
Flnb	4.67849	up	10.9557	6.27533	20.4223	1.97586	1.90122	3.44013
Lsp1	4.62567	up	8.6032	7.6889	21.4014	1.14819	2.33298	5.0329
Hdac7	4.12817	up	9.21446	8.06831	13.9636	1.65298	2.64325	3.18325
4930417O22Rik	4.1084	up	7.12732	7.03021	10.2243	1.67767	2.82461	1.46942
Des	4.01385	up	22.6845	16.7118	40.3047	3.53804	5.73568	10.9743
Csrp1	4.00059	up	88.8306	85.7632	97.5144	17.3981	17.9256	35.0661
Dapp1	3.89529	up	7.19897	8.17146	10.0635	2.63182	1.09635	3.27187
Jdp2	3.75004	up	14.0127	9.45365	6.79707	3.90988	4.59187	0.896357
Pamr1	3.62741	up	8.50381	6.77456	12.0604	1.87407	2.78878	2.62523
Spns2	3.55586	up	16.6454	13.9259	7.38434	5.40899	4.20186	1.57882
Adam15	3.51685	up	7.79656	6.65249	7.02208	2.13088	2.15129	1.7216
Mir677	3.47657	up	13.9638	7.1955	11.0932	2.9666	6.04496	1.39417
Plxnd1	3.47213	up	14.0237	11.3746	25.2209	3.80486	3.07254	7.74883
Tgfb2	3.45287	up	21.1467	8.62656	5.98535	3.99957	2.71683	2.30066
Ppp1r16b	3.34488	up	23.8853	19.4495	14.266	10.5997	3.94362	3.9931
Kctd12	3.23995	up	12.3998	5.92288	10.8012	2.1174	4.13825	2.50891
Phxr4	3.07289	up	33.1723	15.3964	20.4569	6.45043	6.35766	8.27578
Cacna1s	3.05325	up	28.0385	15.2639	14.6506	3.82656	5.0822	10.6765
Cldn15	3.03509	up	14.7748	13.2536	27.6061	3.10505	8.4464	6.94875
Sorbs1	3.02493	up	8.41827	5.16726	11.2083	2.6288	2.09779	3.01063
Nrp2	3.02181	up	11.5259	9.40683	15.4486	2.66365	3.14653	6.82649
Rspo1	2.96616	up	58.0708	60.6777	21.9914	12.0652	14.2952	16.2267
F830016B08Rik	2.9591	up	18.0375	8.78974	13.7606	6.1645	4.58931	2.8052
Endou	2.94447	up	28.4675	21.8664	16.2937	12.4613	7.51754	3.99749
Gm19557	2.92246	up	6.62878	5.2592	5.25044	2.19582	3.14189	1.00188
Nkd1	2.84736	up	8.66478	6.71612	5.21543	2.24971	4.30997	1.27802
Gm15179	2.80203	up	14.0219	6.31508	8.2952	1.87898	5.10016	3.28389
Mylk3	2.75663	up	10.026	5.84921	5.1968	2.35399	3.39826	1.7142
Kazn	2.71674	up	10.2612	11.77	7.40374	4.16042	3.80736	2.65349
C130074G19Rik	2.61727	up	7.82555	7.68721	6.67452	5.29972	2.39283	1.66453
Cldn1	2.55379	up	23.3515	16.672	38.9759	8.81901	10.4376	9.32881
G530011O06Rik	2.49537	up	41.7487	19.6635	34.4705	14.6349	12.1698	9.63769
Tgfb1	2.46533	up	5.25224	6.41176	8.6472	2.00546	2.8073	3.25362
Sp110	2.46037	up	7.18632	5.07006	13.6663	3.43629	2.96619	3.09159
Tnfrsf22	2.43017	up	5.02294	7.45405	12.6891	2.96705	2.74518	3.83066
Kcnrg	2.42788	up	8.40089	6.08877	5.72477	3.22961	2.57103	2.32261
Grik5	2.42665	up	5.60842	5.79566	6.01553	1.70263	2.62427	2.88647
Ddx26b	2.42609	up	28.4845	20.8993	48.3826	14.0298	10.1508	13.3492
Fam111a	2.41933	up	7.43654	5.32678	6.31959	2.55794	4.04467	1.61051
Cd300a	2.40587	up	9.21312	10.1173	12.4598	5.38269	3.93234	3.71378
Fam26e	2.36678	up	15.5772	10.6934	12.2441	4.77921	5.70503	5.31792
Tlr3	2.31902	up	11.4885	9.15959	15.5388	5.11338	5.4857	4.40559
Peg3	2.27325	up	58.5782	30.2702	25.4791	12.052	16.6242	18.0923
Gabbr1	2.19538	up	8.38152	7.92847	13.3201	4.57973	3.32708	5.17471
Zfp14	2.1338	up	8.83937	7.65474	8.40061	5.71972	3.59467	2.68205
Lbh	2.10823	up	28.7797	31.9748	38.1625	10.4164	15.2014	22.3088
Nid2	2.10227	up	26.2788	23.1653	42.0713	15.3008	11.1337	15.2514
Rnf144b	2.08011	up	9.52559	5.52297	5.30296	2.67241	3.5304	3.09669
Lnx2	2.04328	up	8.32363	6.48918	11.0807	3.6555	6.35413	2.84699
F2r	2.03682	up	235.456	226.007	282.902	93.6892	123.334	145.324
Vegfb	2.02395	up	16.1309	13.1768	21.9638	7.27587	8.68757	8.39639
N6amt1	2.01403	up	13.5847	8.47626	15.6082	7.67831	4.63218	5.82984
Plcb3	2.00571	up	9.23703	8.82686	12.5848	3.38209	6.9021	5.13463
Rara	2.00433	up	9.70254	13.2244	8.34801	5.33615	5.67716	4.13879
Cd274	1.991	up	11.9094	9.9818	20.9993	6.70587	6.36147	6.98841
BC006779	1.98134	up	10.1326	6.80502	11.6733	3.53136	4.96991	5.55743
Mlkl	1.9731	up	6.24166	5.04039	6.06542	2.55923	4.62115	1.97978
Nr4a2	1.93348	up	22.0493	17.1435	20.8888	8.49249	12.107	10.0142
Gm2366	1.912	up	24.4541	18.145	21.5257	12.9972	12.5893	7.87134
St5	1.90869	up	9.73809	7.60511	12.2823	3.61276	5.78923	5.89511
Hpcal1	1.90605	up	11.5364	8.83347	9.92308	3.31581	6.81894	6.08748
Iqgap1	1.90374	up	53.17	57.4654	71.5493	28.6424	34.3119	30.3878
Camk1	1.89874	up	25.1103	23.0625	19.3697	11.9731	14.3355	8.99832
Sbno2	1.89033	up	11.9496	6.90033	10.7351	4.59991	5.47791	4.90179
Fam176b	1.88849	up	6.97157	5.54156	6.3813	3.73849	4.45189	2.07296
Inpp5a	1.88067	up	8.04539	5.29312	9.66105	3.53202	3.75612	4.39424
2810025M15Rik	1.88014	up	5.56666	5.68481	6.00039	3.33319	3.98465	2.02754
Dock6	1.86893	up	8.82407	6.43623	12.5858	4.54228	4.62589	4.91174
Irak2	1.86802	up	8.91404	6.67225	8.54933	3.86317	5.54432	3.43275
Filip1	1.86202	up	17.0573	12.5467	9.40798	5.19602	7.74655	7.30308
Gpc3	1.86032	up	115.112	91.6036	129.975	46.257	54.4503	79.6622
Cyp2d22	1.83024	up	28.2224	23.178	21.1518	10.1978	19.5917	10.6468
4930523C07Rik	1.81534	up	38.3549	23.0674	37.9712	18.7524	17.2837	16.3308
She	1.80998	up	9.99672	6.82894	11.0062	5.12463	4.59687	5.0699
Tshb	1.79994	up	56.5199	53.5815	55.6671	42.7862	23.168	27.4884
Stk40	1.78533	up	8.31637	9.45663	6.72052	3.17671	6.07006	4.53994
Fam160b2	1.76142	up	29.3998	36.7176	42.3222	17.2987	19.4526	23.4157
Bend3	1.75297	up	6.44345	7.27325	9.66225	4.06186	5.03648	3.87302
Ppdpf	1.72462	up	12.6612	19.5868	13.9571	7.28362	8.79739	9.92549
Sft2d1	1.69772	up	11.5358	13.4941	9.00897	8.78074	6.14504	5.00626
Lrrk1	1.68743	up	16.1953	16.4207	13.5484	8.15043	9.06646	9.56469
Atp10d	1.67952	up	13.1485	12.0522	12.5044	7.57016	9.83821	5.2933
Map4k4	1.66662	up	23.4211	17.0957	28.1968	12.2893	13.941	13.4172
Cxcl12	1.66559	up	65.5618	70.5854	35.8506	37.1886	34.4627	26.4055
Nrbp2	1.65335	up	75.67	73.2284	88.2841	47.4549	39.3698	54.6069
Arpc1b	1.64979	up	35.0494	29.8254	17.9603	18.0531	18.1167	12.0493
Nr1d2	1.63988	up	15.5926	22.1912	13.5075	11.7485	10.633	7.99645
Zfyve21	1.63512	up	11.4717	12.3562	12.1639	8.13297	8.6521	5.28282
Oraov1	1.63232	up	9.96583	9.08467	8.81142	5.98934	6.75347	4.27416
Gm10400	1.6242	up	9.53666	7.75637	8.17082	5.33057	6.41728	3.88663
Cdk6	1.61901	up	19.2378	31.1309	18.4826	14.4132	14.108	12.0903
L2hgdh	1.60057	up	15.1909	15.0151	12.765	7.30952	8.85785	10.3369
Eya4	1.6002	up	19.6466	18.8654	19.012	9.48835	17.2266	9.91666
Ager	1.59913	up	12.2944	20.2161	17.7548	9.82316	11.2915	9.16992
Uggt2	1.59725	up	5.48407	5.58667	5.16206	3.76265	3.00184	3.23875
Arid5b	1.59715	up	48.6684	34.9316	38.9227	24.5872	27.3246	22.7861
Rasal2	1.59559	up	16.8572	12.1308	17.4188	9.01838	12.2365	7.48928
Mkl2	1.5834	up	27.0221	21.3696	27.404	17.5145	17.5714	12.2083
E330020D12Rik	1.58037	up	14.5609	18.8314	15.7009	10.7398	8.34727	11.4677
Sgcb	1.57658	up	13.3292	12.7007	13.3274	9.966	9.63931	5.6489
Tnfrsf10b	1.57427	up	12.8599	15.1262	11.5934	8.45001	8.67129	7.43533
Ccnb2	1.57347	up	5.06636	7.34138	6.52082	3.78458	3.72391	4.16372
Sipa1l2	1.56563	up	9.85076	10.2701	9.92893	6.34619	7.00817	5.54709
Myo1h	1.56432	up	14.8267	16.6944	16.5096	9.92082	11.0575	9.17205
Arhgef5	1.5504	up	18.732	18.8933	19.3291	12.8186	10.0239	13.4647
Taok3	1.54708	up	6.12033	6.90084	6.0487	4.32198	3.91321	3.8449
Ctgf	1.5423	up	270.173	239.827	292.683	169.079	182.31	158.062
Axl	1.53458	up	61.9777	58.1819	65.5966	40.1471	35.3752	43.4391
Stk19	1.52968	up	7.00971	5.39832	5.4218	3.80708	4.2017	3.37739
Prkcd	1.52939	up	10.1374	8.56545	6.85832	4.74236	5.99385	5.51995
Slc25a24	1.52703	up	8.45488	10.7422	11.4037	7.27614	6.67995	5.64073
Slc39a10	1.5229	up	68.2014	71.9616	64.4267	48.3842	38.5641	45.2229
Bicc1	1.52212	up	12.1667	9.59536	15.5123	8.31853	8.36894	6.95261
Pitpnm2	1.50815	up	5.26787	5.93973	5.6148	3.35064	3.73013	3.86233
Kctd10	1.50645	up	42.7472	52.9365	50.621	28.8479	32.291	33.9025
Cdk17	1.50452	up	12.0568	9.76894	10.8221	8.79237	7.90497	5.07567

## Sheet: Molecular functions in mutants
Name	Source	p-value	q-value Bonferroni	q-value FDR B&H	q-value FDR B&Y	Hit Count in Query List	Hit Count in Genome	Hit in Query List
protein kinase activity		4.58e-06	0.002098	0.001184	0.007936	17	649	CDK17,EPHA6,AXL,IRAK2,CAMK1,LRRK1,TGFB2,MLKL,TAOK3,NRBP2,STK19,MYLK3,CCNB2,PRKCD,STK40,MAP4K4,CDK6
protein serine/threonine kinase activity		5.169e-06	0.002367	0.001184	0.007936	14	452	CDK17,IRAK2,CAMK1,LRRK1,TGFB2,TAOK3,NRBP2,STK19,MYLK3,CCNB2,PRKCD,STK40,MAP4K4,CDK6
growth factor activity		2.815e-05	0.01289	0.003365	0.02257	8	166	GDNF,TGFB1,TGFB2,BMP4,ENDOU,CCN2,CXCL12,VEGFB
heparin binding		2.939e-05	0.01346	0.003365	0.02257	8	167	SOST,ADGRG1,BMP4,NELL2,AGER,CCN2,RSPO1,VEGFB
phosphotransferase activity, alcohol group as acceptor		4.934e-05	0.0226	0.00452	0.03031	17	781	CDK17,EPHA6,AXL,IRAK2,CAMK1,LRRK1,TGFB2,MLKL,TAOK3,NRBP2,STK19,MYLK3,CCNB2,PRKCD,STK40,MAP4K4,CDK6
S100 protein binding		0.0001004	0.046	0.007654	0.05132	3	13	IQGAP1,S100A6,AGER
sulfur compound binding		0.000117	0.05358	0.007654	0.05132	9	260	SOST,ADGRG1,BMP4,NELL2,GPC3,AGER,CCN2,RSPO1,VEGFB
kinase activity		0.0001443	0.06611	0.008263	0.05541	17	853	CDK17,EPHA6,AXL,IRAK2,CAMK1,LRRK1,TGFB2,MLKL,TAOK3,NRBP2,STK19,MYLK3,CCNB2,PRKCD,STK40,MAP4K4,CDK6
glycosaminoglycan binding		0.0001957	0.08965	0.009961	0.06679	8	219	SOST,ADGRG1,BMP4,NELL2,AGER,CCN2,RSPO1,VEGFB
type III transforming growth factor beta receptor binding		0.0003088	0.1414	0.01414	0.09482	2	4	TGFB1,TGFB2
transforming growth factor beta receptor binding		0.0005829	0.267	0.02427	0.1627	4	53	GDNF,TGFB1,TGFB2,BMP4
transferase activity, transferring phosphorus-containing groups		0.0009566	0.4381	0.03651	0.2448	17	1006	CDK17,EPHA6,AXL,IRAK2,CAMK1,LRRK1,TGFB2,MLKL,TAOK3,NRBP2,STK19,MYLK3,CCNB2,PRKCD,STK40,MAP4K4,CDK6
chemoattractant activity		0.001179	0.54	0.04153	0.2785	3	29	BMP4,CXCL12,VEGFB
type II transforming growth factor beta receptor binding		0.001414	0.6475	0.04625	0.3101	2	8	TGFB1,TGFB2
antigen binding		0.001803	0.8259	0.05206	0.3491	5	120	HLA-DQB1,TGFB1,SPON2,CD74,ATP1B1
identical protein binding		0.00183	0.8382	0.05206	0.3491	20	1359	FLNB,NR4A2,IRAK2,CLDN15,GRIK5,LRRK1,GDNF,CLDN1,KCNRG,TGFB1,TGFB2,S100A6,DES,BMP4,NELL2,AGER,TLR3,CD74,ALDH1A1,VEGFB
cyclin-dependent protein kinase activity		0.002046	0.937	0.05206	0.3491	3	35	CDK17,CCNB2,CDK6
cyclin-dependent protein serine/threonine kinase activity		0.002046	0.937	0.05206	0.3491	3	35	CDK17,CCNB2,CDK6
high voltage-gated calcium channel activity		0.002738	1	0.06599	0.4425	2	11	CACNA1A,CACNA1S
ATP binding		0.004671	1	0.1011	0.6781	20	1475	CDK17,EPHA6,AXL,MYO1H,ACTA2,IRAK2,CAMK1,LRRK1,ATP10D,MLKL,TAOK3,NRBP2,STK19,MYLK3,P2RX1,PRKCD,STK40,ATP1B1,MAP4K4,CDK6
cytokine receptor binding		0.00511	1	0.1011	0.6781	7	289	ECM1,GDNF,TGFB1,TGFB2,BMP4,CXCL12,VEGFB
calcium ion binding		0.00533	1	0.1011	0.6781	12	708	SLC25A24,PITPNM2,NID2,PAMR1,CD248,IQGAP1,S100A6,NELL2,NKD1,MGP,HPCAL1,PLCB3
nuclear receptor activity		0.005663	1	0.1011	0.6781	3	50	RARA,NR4A2,NR1D2
transcription factor activity, direct ligand regulated sequence-specific DNA binding		0.005663	1	0.1011	0.6781	3	50	RARA,NR4A2,NR1D2
MHC class II protein complex binding		0.005833	1	0.1011	0.6781	2	16	CD74,ATP1B1
adenyl ribonucleotide binding		0.006395	1	0.1011	0.6781	20	1518	CDK17,EPHA6,AXL,MYO1H,ACTA2,IRAK2,CAMK1,LRRK1,ATP10D,MLKL,TAOK3,NRBP2,STK19,MYLK3,P2RX1,PRKCD,STK40,ATP1B1,MAP4K4,CDK6
adenyl nucleotide binding		0.006961	1	0.1011	0.6781	20	1530	CDK17,EPHA6,AXL,MYO1H,ACTA2,IRAK2,CAMK1,LRRK1,ATP10D,MLKL,TAOK3,NRBP2,STK19,MYLK3,P2RX1,PRKCD,STK40,ATP1B1,MAP4K4,CDK6
2-hydroxyglutarate dehydrogenase activity		0.007287	1	0.1011	0.6781	1	1	L2HGDH
peptidyl-dipeptidase inhibitor activity		0.007287	1	0.1011	0.6781	1	1	GPC3
macrophage migration inhibitory factor binding		0.007287	1	0.1011	0.6781	1	1	CD74
advanced glycation end-product binding		0.007287	1	0.1011	0.6781	1	1	AGER
high mobility group box 1 binding		0.007287	1	0.1011	0.6781	1	1	AGER
MHC class II protein binding, via antigen binding groove		0.007287	1	0.1011	0.6781	1	1	CD74
extracellular matrix binding		0.007761	1	0.1045	0.701	3	56	CD248,ADGRG1,ECM1
MHC protein complex binding		0.008196	1	0.1072	0.7191	2	19	CD74,ATP1B1
steroid hormone receptor activity		0.00896	1	0.114	0.7643	3	59	RARA,NR4A2,NR1D2
protein serine/threonine kinase activator activity		0.00997	1	0.1234	0.8275	2	21	IQGAP1,TGFB1
signaling receptor binding		0.0112	1	0.135	0.9055	20	1601	RARA,ADAM15,NR4A2,CPE,SORBS1,TSHB,ECM1,F2R,GDNF,TGFB1,TGFB2,BMP4,SPON2,SERPINE1,CD74,ENDOU,CCN2,RSPO1,CXCL12,VEGFB

## Sheet: Biological processes in mutants
negative regulation of cell adhesion		4.26e-09	1.583e-05	9.643e-06	8.484e-05	14	250	TNC,HLA-DQB1,ADAM15,CD300A,FXYD5,TGFB1,BMP4,AGER,SERPINE1,SNAI2,CD274,CD74,PRKCD,CXCL12
localization of cell		7.783e-09	2.893e-05	9.643e-06	8.484e-05	32	1428	HDAC9,ERG,CD248,AXL,ADAM15,ARHGEF5,SPNS2,CD300A,NR4A2,ADGRG1,PLXND1,ECM1,F2R,GDNF,IQGAP1,TGFB1,TGFB2,BMP4,MRTFB,NKD1,AGER,SERPINE1,ARID5B,SNAI2,CD274,CD74,PRKCD,CCN2,ATP1B1,CXCL12,CDK6,VEGFB
cell motility		7.783e-09	2.893e-05	9.643e-06	8.484e-05	32	1428	HDAC9,ERG,CD248,AXL,ADAM15,ARHGEF5,SPNS2,CD300A,NR4A2,ADGRG1,PLXND1,ECM1,F2R,GDNF,IQGAP1,TGFB1,TGFB2,BMP4,MRTFB,NKD1,AGER,SERPINE1,ARID5B,SNAI2,CD274,CD74,PRKCD,CCN2,ATP1B1,CXCL12,CDK6,VEGFB
cell migration		1.314e-08	4.885e-05	1.221e-05	0.0001074	30	1300	HDAC9,ERG,CD248,AXL,ADAM15,ARHGEF5,SPNS2,CD300A,NR4A2,ADGRG1,PLXND1,ECM1,F2R,GDNF,IQGAP1,TGFB1,TGFB2,BMP4,MRTFB,AGER,SERPINE1,ARID5B,SNAI2,CD274,CD74,PRKCD,CCN2,ATP1B1,CXCL12,VEGFB
locomotion		1.933e-08	7.185e-05	1.437e-05	0.0001264	35	1735	HDAC9,ERG,CD248,AXL,ADAM15,ARHGEF5,SPNS2,CD300A,NR4A2,ADGRG1,PLXND1,ECM1,F2R,GDNF,CLDN1,IQGAP1,TGFB1,TGFB2,BMP4,MRTFB,NKD1,SPON2,AGER,SERPINE1,ARID5B,SNAI2,CD274,CD74,PRKCD,LSP1,CCN2,ATP1B1,CXCL12,CDK6,VEGFB
regulation of apoptotic process		3.38e-08	0.0001256	1.517e-05	0.0001335	32	1519	CACNA1A,TBX3,RARA,CD248,AXL,NR4A2,CASP4,IRAK2,GRIK5,TNFRSF10B,SLC39A10,F2R,SP110,GDNF,TGFB1,TGFB2,BMP4,NRBP2,P2RX1,AGER,TLR3,SERPINE1,SNAI2,CD274,CD74,PRKCD,CCN2,ALDH1A1,STK40,MAP4K4,CXCL12,VEGFB
programmed cell death		3.48e-08	0.0001293	1.517e-05	0.0001335	37	1952	RNF144B,CACNA1A,TBX3,RARA,CD248,AXL,ADAM15,PEG3,NR4A2,CASP4,IRAK2,GRIK5,TNFRSF10B,SLC39A10,F2R,SP110,GDNF,TGFB1,TGFB2,MLKL,BMP4,NRBP2,P2RX1,AGER,TLR3,SERPINE1,SNAI2,CD274,CD74,PRKCD,LSP1,CCN2,ALDH1A1,STK40,MAP4K4,CXCL12,VEGFB
circulatory system development		4.24e-08	0.0001576	1.517e-05	0.0001335	26	1058	HDAC9,TBX3,DDAH1,RARA,ERG,SGCB,ADAM15,ACTA2,RIPPLY3,ADGRG1,CPE,PLXND1,ECM1,TGFB1,TGFB2,BMP4,MRTFB,MYLK3,GPC3,SERPINE1,SNAI2,PPP1R16B,CCN2,CXCL12,BICC1,VEGFB
cardiovascular system development		4.24e-08	0.0001576	1.517e-05	0.0001335	26	1058	HDAC9,TBX3,DDAH1,RARA,ERG,SGCB,ADAM15,ACTA2,RIPPLY3,ADGRG1,CPE,PLXND1,ECM1,TGFB1,TGFB2,BMP4,MRTFB,MYLK3,GPC3,SERPINE1,SNAI2,PPP1R16B,CCN2,CXCL12,BICC1,VEGFB
regulation of programmed cell death		4.386e-08	0.000163	1.517e-05	0.0001335	32	1536	CACNA1A,TBX3,RARA,CD248,AXL,NR4A2,CASP4,IRAK2,GRIK5,TNFRSF10B,SLC39A10,F2R,SP110,GDNF,TGFB1,TGFB2,BMP4,NRBP2,P2RX1,AGER,TLR3,SERPINE1,SNAI2,CD274,CD74,PRKCD,CCN2,ALDH1A1,STK40,MAP4K4,CXCL12,VEGFB
movement of cell or subcellular component		4.489e-08	0.0001669	1.517e-05	0.0001335	36	1882	HDAC9,ERG,CD248,AXL,ADAM15,ARHGEF5,SPNS2,CD300A,NR4A2,ADGRG1,PLXND1,ECM1,F2R,GDNF,ARPC1B,IQGAP1,TGFB1,TGFB2,DES,BMP4,MRTFB,NKD1,SPON2,AGER,SERPINE1,ARID5B,SNAI2,CD274,CD74,PRKCD,LSP1,CCN2,ATP1B1,CXCL12,CDK6,VEGFB
regulation of cell death		6.771e-08	0.0002517	2.097e-05	0.0001845	33	1650	CACNA1A,SLC25A24,TBX3,RARA,CD248,AXL,NR4A2,CASP4,IRAK2,GRIK5,TNFRSF10B,SLC39A10,F2R,SP110,GDNF,TGFB1,TGFB2,BMP4,NRBP2,P2RX1,AGER,TLR3,SERPINE1,SNAI2,CD274,CD74,PRKCD,CCN2,ALDH1A1,STK40,MAP4K4,CXCL12,VEGFB
apoptotic process		7.761e-08	0.0002885	2.219e-05	0.0001952	36	1923	RNF144B,CACNA1A,TBX3,RARA,CD248,AXL,ADAM15,PEG3,NR4A2,CASP4,IRAK2,GRIK5,TNFRSF10B,SLC39A10,F2R,SP110,GDNF,TGFB1,TGFB2,BMP4,NRBP2,P2RX1,AGER,TLR3,SERPINE1,SNAI2,CD274,CD74,PRKCD,LSP1,CCN2,ALDH1A1,STK40,MAP4K4,CXCL12,VEGFB
negative regulation of cell-cell adhesion		2.328e-07	0.0008653	6.181e-05	0.0005438	10	157	HLA-DQB1,CD300A,FXYD5,TGFB1,BMP4,SNAI2,CD274,CD74,PRKCD,CXCL12
heart development		3.25e-07	0.001208	8.054e-05	0.0007086	18	593	HDAC9,TBX3,RARA,ERG,SGCB,ADAM15,RIPPLY3,CPE,PLXND1,TGFB1,TGFB2,BMP4,MRTFB,MYLK3,GPC3,SNAI2,BICC1,VEGFB
regulation of multicellular organismal development		5.273e-07	0.00196	0.0001225	0.001078	34	1893	CACNA1A,HDAC9,TBX3,SOST,DDAH1,RARA,AXL,ADGRG1,CPE,CAMK1,PLXND1,ECM1,GDNF,IQGAP1,TGFB1,TGFB2,BMP4,MRTFB,NKD1,GPC3,MGP,AGER,TLR3,RBFOX1,SERPINE1,SNAI2,PPP1R16B,CD74,CCN2,MAP4K4,CXCL12,NR1D2,CDK6,VEGFB
anatomical structure formation involved in morphogenesis		6.504e-07	0.002417	0.0001422	0.001251	27	1299	CACNA1A,HDAC9,CACNA1S,TBX3,DDAH1,RARA,ERG,ADAM15,ADGRG1,CAMK1,PLXND1,ECM1,GDNF,SBNO2,TGFB1,TGFB2,BMP4,NKD1,MYLK3,SERPINE1,SNAI2,CD53,PPP1R16B,CCN2,ALDH1A1,CXCL12,VEGFB
regulation of cell adhesion		8.84e-07	0.003286	0.0001797	0.001581	19	704	RARA,TNC,HLA-DQB1,ADAM15,CD300A,FXYD5,ADGRG1,IQGAP1,TGFB1,TGFB2,BMP4,AGER,SERPINE1,SNAI2,CD274,CD74,PRKCD,CXCL12,CDK6
positive regulation of cell proliferation		9.186e-07	0.003414	0.0001797	0.001581	22	924	TBX3,RARA,CD248,TNC,ADGRG1,SLC39A10,ECM1,F2R,GDNF,TGFB1,TGFB2,S100A6,BMP4,AGER,SERPINE1,PPP1R16B,CD274,CD74,CCN2,CXCL12,CDK6,VEGFB
protein phosphorylation		1.07e-06	0.003976	0.0001988	0.001749	34	1952	CDK17,RARA,ERG,EPHA6,AXL,ARHGEF5,CD300A,IRAK2,CAMK1,LRRK1,TNFRSF10B,F2R,GDNF,ST5,IQGAP1,TGFB1,TGFB2,MLKL,BMP4,TAOK3,NRBP2,STK19,MYLK3,AGER,TLR3,CD74,PRKCD,CCN2,STK40,MAP4K4,RSPO1,RASAL2,CDK6,VEGFB
regulation of cell motility		1.269e-06	0.004715	0.0002118	0.001863	20	793	HDAC9,ADAM15,CD300A,ADGRG1,PLXND1,ECM1,F2R,IQGAP1,TGFB1,TGFB2,BMP4,NKD1,AGER,SERPINE1,SNAI2,CD274,CD74,CXCL12,CDK6,VEGFB
morphogenesis of a branching structure		1.354e-06	0.005035	0.0002118	0.001863	11	237	TBX3,TNC,CPE,PLXND1,GDNF,TGFB1,BMP4,GPC3,MGP,SNAI2,CXCL12
positive regulation of MAPK cascade		1.362e-06	0.005063	0.0002118	0.001863	16	522	RARA,ARHGEF5,IRAK2,F2R,ST5,IQGAP1,TGFB1,TGFB2,BMP4,TAOK3,AGER,TLR3,CD74,PRKCD,CCN2,VEGFB
cardiac epithelial to mesenchymal transition		1.369e-06	0.005087	0.0002118	0.001863	5	27	ERG,ADAM15,TGFB1,TGFB2,SNAI2
muscle structure development		1.424e-06	0.005294	0.0002118	0.001863	18	657	HDAC9,CACNA1S,FLNB,TBX3,RARA,SGCB,CAMK1,TGFB1,DES,BMP4,MRTFB,NKD1,MYLK3,RBFOX1,ARID5B,CD53,CXCL12,NR1D2
cell adhesion		1.528e-06	0.005679	0.0002184	0.001922	29	1530	NID2,RARA,TNC,AXL,HLA-DQB1,ADAM15,CD300A,FXYD5,ADGRG1,CLDN15,SORBS1,CLDN1,IQGAP1,TGFB1,TGFB2,BMP4,SPON2,AGER,CSRP1,SERPINE1,SNAI2,CD53,CD274,CD74,PRKCD,CCN2,ATP1B1,CXCL12,CDK6
positive regulation of intracellular signal transduction		1.669e-06	0.006204	0.0002224	0.001956	22	958	RARA,AXL,ARHGEF5,CD300A,IRAK2,ADGRG1,LRRK1,TNFRSF10B,ECM1,F2R,ST5,IQGAP1,TGFB1,TGFB2,BMP4,TAOK3,AGER,TLR3,CD74,PRKCD,CCN2,VEGFB
regulation of MAPK cascade		1.675e-06	0.006226	0.0002224	0.001956	19	735	RARA,ARHGEF5,CD300A,IRAK2,F2R,ST5,IQGAP1,TGFB1,TGFB2,BMP4,TAOK3,AGER,TLR3,CD74,PRKCD,CCN2,STK40,MAP4K4,VEGFB
biological adhesion		1.788e-06	0.006645	0.0002291	0.002015	29	1542	NID2,RARA,TNC,AXL,HLA-DQB1,ADAM15,CD300A,FXYD5,ADGRG1,CLDN15,SORBS1,CLDN1,IQGAP1,TGFB1,TGFB2,BMP4,SPON2,AGER,CSRP1,SERPINE1,SNAI2,CD53,CD274,CD74,PRKCD,CCN2,ATP1B1,CXCL12,CDK6
regulation of macrophage cytokine production		1.849e-06	0.006872	0.0002291	0.002015	4	13	TGFB1,TGFB2,SPON2,CD74
response to wounding		1.945e-06	0.007231	0.0002332	0.002052	22	967	TNC,AXL,ADAM15,CASP4,F2R,GDNF,SBNO2,TGFB1,TGFB2,BMP4,P2RX1,AGER,CSRP1,TLR3,SERPINE1,SNAI2,LBH,PRKCD,CCN2,DOCK6,NR1D2,VEGFB
vasculature development		2.176e-06	0.008089	0.0002528	0.002224	18	677	HDAC9,TBX3,DDAH1,SGCB,ADAM15,ACTA2,ADGRG1,PLXND1,ECM1,TGFB2,BMP4,MRTFB,GPC3,SERPINE1,PPP1R16B,CCN2,CXCL12,VEGFB
heart morphogenesis		2.46e-06	0.009143	0.0002771	0.002438	11	252	TBX3,RARA,ERG,ADAM15,CPE,PLXND1,TGFB1,TGFB2,BMP4,MRTFB,SNAI2
positive regulation of protein modification process		2.718e-06	0.0101	0.000295	0.002596	25	1230	RARA,ARHGEF5,CD300A,JDP2,IRAK2,CAMK1,LRRK1,TNFRSF10B,SLC39A10,F2R,ST5,IQGAP1,TGFB1,TGFB2,BMP4,TAOK3,AGER,TLR3,SNAI2,PPP1R16B,CD74,PRKCD,CCN2,RSPO1,VEGFB
regulation of cell proliferation		2.778e-06	0.01033	0.000295	0.002596	30	1666	TBX3,RARA,CD248,TNC,HLA-DQB1,CD300A,RIPPLY3,ADGRG1,TNFRSF10B,SLC39A10,ECM1,F2R,GDNF,TGFB1,TGFB2,S100A6,BMP4,GPC3,AGER,SERPINE1,SNAI2,PPP1R16B,CD274,CD74,CCN2,RSPO1,CXCL12,GABBR1,CDK6,VEGFB
macrophage cytokine production		3.489e-06	0.01297	0.0003526	0.003102	4	15	TGFB1,TGFB2,SPON2,CD74
positive regulation of protein kinase activity		3.51e-06	0.01304	0.0003526	0.003102	15	496	ARHGEF5,CD300A,IRAK2,CAMK1,TNFRSF10B,F2R,IQGAP1,TGFB1,TGFB2,BMP4,TAOK3,AGER,TLR3,CD74,PRKCD
MAPK cascade		3.727e-06	0.01385	0.0003646	0.003208	21	928	RARA,ARHGEF5,CD300A,IRAK2,F2R,GDNF,ST5,IQGAP1,TGFB1,TGFB2,BMP4,TAOK3,AGER,TLR3,CD74,PRKCD,CCN2,STK40,MAP4K4,RASAL2,VEGFB
wound healing		4.222e-06	0.01569	0.0003939	0.003465	16	570	TNC,AXL,ADAM15,F2R,TGFB1,TGFB2,BMP4,P2RX1,AGER,CSRP1,SERPINE1,SNAI2,LBH,PRKCD,DOCK6,VEGFB
positive regulation of protein metabolic process		4.262e-06	0.01584	0.0003939	0.003465	29	1611	RNF144B,RARA,ARHGEF5,CD300A,JDP2,IRAK2,CAMK1,LRRK1,TNFRSF10B,SLC39A10,F2R,ST5,IQGAP1,TGFB1,TGFB2,BMP4,TAOK3,NKD1,P2RX1,GPC3,AGER,TLR3,SNAI2,PPP1R16B,CD74,PRKCD,CCN2,RSPO1,VEGFB
regulation of cellular component movement		4.344e-06	0.01615	0.0003939	0.003465	20	860	HDAC9,ADAM15,CD300A,ADGRG1,PLXND1,ECM1,F2R,IQGAP1,TGFB1,TGFB2,BMP4,NKD1,AGER,SERPINE1,SNAI2,CD274,CD74,CXCL12,CDK6,VEGFB
regulation of locomotion		4.82e-06	0.01791	0.0004265	0.003753	20	866	HDAC9,ADAM15,CD300A,ADGRG1,PLXND1,ECM1,F2R,IQGAP1,TGFB1,TGFB2,BMP4,NKD1,AGER,SERPINE1,SNAI2,CD274,CD74,CXCL12,CDK6,VEGFB
morphogenesis of a branching epithelium		5.223e-06	0.01941	0.0004515	0.003972	10	221	TBX3,TNC,PLXND1,GDNF,TGFB1,BMP4,GPC3,MGP,SNAI2,CXCL12
blood vessel development		5.421e-06	0.02015	0.000458	0.004029	17	651	HDAC9,TBX3,DDAH1,ADAM15,ACTA2,ADGRG1,PLXND1,ECM1,TGFB2,BMP4,MRTFB,GPC3,SERPINE1,PPP1R16B,CCN2,CXCL12,VEGFB
positive regulation of protein phosphorylation		6.194e-06	0.02302	0.0005116	0.004501	21	959	RARA,ARHGEF5,CD300A,IRAK2,CAMK1,LRRK1,TNFRSF10B,F2R,ST5,IQGAP1,TGFB1,TGFB2,BMP4,TAOK3,AGER,TLR3,CD74,PRKCD,CCN2,RSPO1,VEGFB
signal transduction by protein phosphorylation		6.498e-06	0.02415	0.000518	0.004557	21	962	RARA,ARHGEF5,CD300A,IRAK2,F2R,GDNF,ST5,IQGAP1,TGFB1,TGFB2,BMP4,TAOK3,AGER,TLR3,CD74,PRKCD,CCN2,STK40,MAP4K4,RASAL2,VEGFB
positive regulation of phosphorus metabolic process		6.689e-06	0.02486	0.000518	0.004557	23	1126	RARA,ARHGEF5,CD300A,IRAK2,CAMK1,LRRK1,TNFRSF10B,SLC39A10,F2R,ST5,IQGAP1,TGFB1,TGFB2,BMP4,TAOK3,AGER,TLR3,PPP1R16B,CD74,PRKCD,CCN2,RSPO1,VEGFB
positive regulation of phosphate metabolic process		6.689e-06	0.02486	0.000518	0.004557	23	1126	RARA,ARHGEF5,CD300A,IRAK2,CAMK1,LRRK1,TNFRSF10B,SLC39A10,F2R,ST5,IQGAP1,TGFB1,TGFB2,BMP4,TAOK3,AGER,TLR3,PPP1R16B,CD74,PRKCD,CCN2,RSPO1,VEGFB
striated muscle tissue development		6.987e-06	0.02597	0.0005259	0.004627	13	397	HDAC9,CACNA1S,FLNB,TBX3,RARA,SGCB,TGFB1,TGFB2,BMP4,MRTFB,MYLK3,RBFOX1,NR1D2
connective tissue replacement involved in inflammatory response wound healing		7.498e-06	0.02787	0.0005259	0.004627	3	6	F2R,TGFB1,AGER
connective tissue replacement		7.498e-06	0.02787	0.0005259	0.004627	3	6	F2R,TGFB1,AGER
regulation of cell migration		7.752e-06	0.02882	0.0005259	0.004627	18	742	HDAC9,ADAM15,CD300A,ADGRG1,PLXND1,ECM1,F2R,IQGAP1,TGFB1,TGFB2,BMP4,AGER,SERPINE1,SNAI2,CD274,CD74,CXCL12,VEGFB
regulation of ion transport		7.758e-06	0.02884	0.0005259	0.004627	17	669	CACNA1A,CACNA1S,CD300A,FXYD5,F2R,GDNF,KCNRG,TGFB1,TGFB2,BMP4,P2RX1,AGER,SERPINE1,PRKCD,ATP1B1,CXCL12,GABBR1
positive regulation of kinase activity		7.797e-06	0.02898	0.0005259	0.004627	15	530	ARHGEF5,CD300A,IRAK2,CAMK1,TNFRSF10B,F2R,IQGAP1,TGFB1,TGFB2,BMP4,TAOK3,AGER,TLR3,CD74,PRKCD
positive regulation of signaling		7.814e-06	0.02905	0.0005259	0.004627	29	1662	RARA,AXL,ARHGEF5,CD300A,IRAK2,ADGRG1,SORBS1,LRRK1,TNFRSF10B,SLC39A10,ECM1,F2R,ST5,IQGAP1,TGFB1,TGFB2,BMP4,NELL2,TAOK3,NKD1,GPC3,AGER,TLR3,CD74,PRKCD,CCN2,RSPO1,GABBR1,VEGFB
endocardial cushion development		7.979e-06	0.02966	0.0005259	0.004627	5	38	ERG,TGFB1,TGFB2,BMP4,SNAI2
branching morphogenesis of an epithelial tube		8.408e-06	0.03125	0.0005259	0.004627	9	184	TBX3,TNC,PLXND1,GDNF,TGFB1,BMP4,GPC3,MGP,CXCL12
ossification		8.427e-06	0.03132	0.0005259	0.004627	13	404	SOST,TNC,ECM1,SBNO2,TGFB1,TGFB2,BMP4,GPC3,MGP,SNAI2,CCN2,GABBR1,CDK6
positive regulation of signal transduction		8.471e-06	0.03149	0.0005259	0.004627	27	1488	RARA,AXL,ARHGEF5,CD300A,IRAK2,ADGRG1,SORBS1,LRRK1,TNFRSF10B,SLC39A10,ECM1,F2R,ST5,IQGAP1,TGFB1,TGFB2,BMP4,TAOK3,NKD1,GPC3,AGER,TLR3,CD74,PRKCD,CCN2,RSPO1,VEGFB
regulation of cartilage development		8.611e-06	0.03201	0.0005259	0.004627	6	66	RARA,TGFB1,TGFB2,BMP4,SNAI2,CCN2
regulation of leukocyte apoptotic process		8.631e-06	0.03208	0.0005259	0.004627	7	100	AXL,SLC39A10,TGFB2,BMP4,CD274,CD74,CXCL12
regulation of fibroblast proliferation		9.217e-06	0.03426	0.0005376	0.00473	7	101	CD300A,TGFB1,S100A6,AGER,SERPINE1,CD74,CDK6
negative regulation of apoptotic process		9.246e-06	0.03437	0.0005376	0.00473	20	905	CACNA1A,TBX3,RARA,AXL,NR4A2,TNFRSF10B,SLC39A10,F2R,GDNF,TGFB2,BMP4,NRBP2,SERPINE1,SNAI2,CD74,PRKCD,STK40,MAP4K4,CXCL12,VEGFB
regulation of neuron apoptotic process		9.306e-06	0.03459	0.0005376	0.00473	10	236	CACNA1A,AXL,NR4A2,GRIK5,F2R,GDNF,TGFB2,NRBP2,AGER,VEGFB
positive regulation of fibroblast proliferation		9.401e-06	0.03494	0.0005376	0.00473	6	67	TGFB1,S100A6,AGER,SERPINE1,CD74,CDK6
positive regulation of cell communication		1.006e-05	0.03739	0.0005666	0.004985	29	1684	RARA,AXL,ARHGEF5,CD300A,IRAK2,ADGRG1,SORBS1,LRRK1,TNFRSF10B,SLC39A10,ECM1,F2R,ST5,IQGAP1,TGFB1,TGFB2,BMP4,NELL2,TAOK3,NKD1,GPC3,AGER,TLR3,CD74,PRKCD,CCN2,RSPO1,GABBR1,VEGFB
regulation of collagen biosynthetic process		1.034e-05	0.03842	0.0005735	0.005046	5	40	F2R,TGFB1,BMP4,AGER,CCN2
fibroblast proliferation		1.118e-05	0.04156	0.0006018	0.005294	7	104	CD300A,TGFB1,S100A6,AGER,SERPINE1,CD74,CDK6
muscle tissue development		1.122e-05	0.04171	0.0006018	0.005294	13	415	HDAC9,CACNA1S,FLNB,TBX3,RARA,SGCB,TGFB1,TGFB2,BMP4,MRTFB,MYLK3,RBFOX1,NR1D2
positive regulation of cellular protein metabolic process		1.133e-05	0.04212	0.0006018	0.005294	27	1512	RNF144B,RARA,ARHGEF5,CD300A,JDP2,IRAK2,CAMK1,LRRK1,TNFRSF10B,SLC39A10,F2R,ST5,IQGAP1,TGFB1,TGFB2,BMP4,TAOK3,P2RX1,AGER,TLR3,SNAI2,PPP1R16B,CD74,PRKCD,CCN2,RSPO1,VEGFB
negative regulation of programmed cell death		1.157e-05	0.04301	0.0006058	0.00533	20	919	CACNA1A,TBX3,RARA,AXL,NR4A2,TNFRSF10B,SLC39A10,F2R,GDNF,TGFB2,BMP4,NRBP2,SERPINE1,SNAI2,CD74,PRKCD,STK40,MAP4K4,CXCL12,VEGFB
negative regulation of cell death		1.189e-05	0.04421	0.000614	0.005402	21	1001	CACNA1A,TBX3,RARA,AXL,NR4A2,TNFRSF10B,SLC39A10,F2R,GDNF,TGFB2,BMP4,NRBP2,SERPINE1,SNAI2,CD74,PRKCD,CCN2,STK40,MAP4K4,CXCL12,VEGFB
positive regulation of phosphorylation		1.226e-05	0.04556	0.0006241	0.005491	21	1003	RARA,ARHGEF5,CD300A,IRAK2,CAMK1,LRRK1,TNFRSF10B,F2R,ST5,IQGAP1,TGFB1,TGFB2,BMP4,TAOK3,AGER,TLR3,CD74,PRKCD,CCN2,RSPO1,VEGFB
response to oxygen-containing compound		1.292e-05	0.04803	0.000649	0.00571	28	1614	HDAC9,RARA,TNC,AXL,NR4A2,CASP4,IRAK2,SORBS1,GRIK5,TNFRSF10B,F2R,GDNF,SBNO2,TGFB1,TGFB2,BMP4,P2RX1,SPON2,AGER,SERPINE1,SNAI2,PRKCD,CCN2,ALDH1A1,GNG11,MAP4K4,CXCL12,GABBR1
negative regulation of leukocyte cell-cell adhesion		1.615e-05	0.06003	0.0008004	0.007042	7	110	HLA-DQB1,CD300A,TGFB1,BMP4,CD274,CD74,CXCL12
inflammatory response		1.706e-05	0.06342	0.0008345	0.007342	17	711	HDAC9,AXL,CD300A,CASP4,IRAK2,TNFRSF10B,ECM1,F2R,SBNO2,TGFB1,MYLK3,P2RX1,AGER,TLR3,SERPINE1,PRKCD,NR1D2
animal organ morphogenesis		2.028e-05	0.07539	0.0009783	0.008607	22	1121	TBX3,EYA4,RARA,ERG,TNC,ADAM15,ACTA2,CPE,PLXND1,GDNF,TGFB1,TGFB2,BMP4,MRTFB,NKD1,GPC3,MGP,ARID5B,SNAI2,CCN2,ALDH1A1,STK40
collagen biosynthetic process		2.079e-05	0.07728	0.0009783	0.008607	5	46	F2R,TGFB1,BMP4,AGER,CCN2
regulation of collagen metabolic process		2.079e-05	0.07728	0.0009783	0.008607	5	46	F2R,TGFB1,BMP4,AGER,CCN2
neuron apoptotic process		2.225e-05	0.0827	0.001024	0.009008	10	261	CACNA1A,AXL,NR4A2,GRIK5,F2R,GDNF,TGFB2,NRBP2,AGER,VEGFB
regulation of anatomical structure morphogenesis		2.231e-05	0.08293	0.001024	0.009008	22	1128	CACNA1A,HDAC9,DDAH1,ERG,CPE,CAMK1,PLXND1,ECM1,GDNF,TGFB1,TGFB2,BMP4,NKD1,MYLK3,GPC3,AGER,SERPINE1,SNAI2,CD53,PPP1R16B,CXCL12,VEGFB
positive regulation of cell migration		2.34e-05	0.08696	0.001056	0.009291	13	445	HDAC9,F2R,IQGAP1,TGFB1,TGFB2,BMP4,AGER,SERPINE1,SNAI2,CD274,CD74,CXCL12,VEGFB
regulation of protein serine/threonine kinase activity		2.385e-05	0.08864	0.001056	0.009291	14	513	ARHGEF5,CD300A,IRAK2,CAMK1,TNFRSF10B,F2R,IQGAP1,TGFB1,BMP4,TAOK3,AGER,TLR3,CD74,PRKCD
negative regulation of homotypic cell-cell adhesion		2.413e-05	0.08968	0.001056	0.009291	7	117	HLA-DQB1,CD300A,TGFB1,BMP4,CD274,CD74,PRKCD
positive regulation of protein serine/threonine kinase activity		2.415e-05	0.08976	0.001056	0.009291	11	321	ARHGEF5,IRAK2,CAMK1,TNFRSF10B,IQGAP1,TGFB1,TAOK3,AGER,TLR3,CD74,PRKCD
regulation of epithelial cell proliferation		2.557e-05	0.09503	0.00109	0.009592	11	323	ECM1,TGFB1,TGFB2,BMP4,GPC3,AGER,SNAI2,PPP1R16B,CXCL12,CDK6,VEGFB
positive regulation of protein dephosphorylation		2.567e-05	0.09542	0.00109	0.009592	5	48	CD300A,SLC39A10,TGFB1,PPP1R16B,PRKCD
myeloid leukocyte cytokine production		2.581e-05	0.09594	0.00109	0.009592	4	24	TGFB1,TGFB2,SPON2,CD74
positive regulation of catalytic activity		2.721e-05	0.1012	0.001137	0.01	27	1588	ARHGEF5,CD300A,NR4A2,IRAK2,CAMK1,TNFRSF10B,SLC39A10,F2R,GDNF,ST5,IQGAP1,TGFB1,TGFB2,BMP4,TAOK3,P2RX1,AGER,TLR3,CD74,PRKCD,CCN2,ALDH1A1,SIPA1L2,ATP1B1,DOCK6,RASAL2,PARM1
positive regulation of transport		2.829e-05	0.1052	0.00114	0.01003	21	1061	AXL,ARHGEF5,CASP4,SORBS1,CAMK1,F2R,GDNF,TGFB1,TGFB2,BMP4,NELL2,P2RX1,GPC3,AGER,TLR3,SERPINE1,CD274,PRKCD,ATP1B1,CXCL12,GABBR1
leukocyte apoptotic process		2.842e-05	0.1056	0.00114	0.01003	7	120	AXL,SLC39A10,TGFB2,BMP4,CD274,CD74,CXCL12
positive regulation of dephosphorylation		2.842e-05	0.1056	0.00114	0.01003	5	49	CD300A,SLC39A10,TGFB1,PPP1R16B,PRKCD
positive regulation of transferase activity		2.852e-05	0.106	0.00114	0.01003	16	665	ARHGEF5,CD300A,IRAK2,CAMK1,TNFRSF10B,F2R,IQGAP1,TGFB1,TGFB2,BMP4,TAOK3,AGER,TLR3,CD74,PRKCD,PARM1
regulation of intracellular signal transduction		2.887e-05	0.1073	0.001142	0.01004	29	1781	RARA,AXL,ARHGEF5,CD300A,IRAK2,ADGRG1,LRRK1,TNFRSF10B,ECM1,F2R,ST5,IQGAP1,TGFB1,TGFB2,BMP4,TAOK3,AGER,TLR3,SNAI2,PPP1R16B,CD74,PRKCD,CCN2,STK40,SIPA1L2,MAP4K4,CXCL12,RASAL2,VEGFB
regulation of transport		2.935e-05	0.1091	0.001149	0.0101	31	1975	CACNA1A,CACNA1S,AXL,ARHGEF5,CD300A,FXYD5,CASP4,SORBS1,GRIK5,CAMK1,F2R,GDNF,KCNRG,TGFB1,TGFB2,BMP4,NELL2,P2RX1,GPC3,AGER,TLR3,SERPINE1,SNAI2,CD274,CD74,PRKCD,ATP1B1,MAP4K4,RSPO1,CXCL12,GABBR1
wound healing involved in inflammatory response		3.099e-05	0.1152	0.001175	0.01034	3	9	F2R,TGFB1,AGER
inflammatory response to wounding		3.099e-05	0.1152	0.001175	0.01034	3	9	F2R,TGFB1,AGER
negative regulation of cell communication		3.127e-05	0.1162	0.001175	0.01034	24	1328	SOST,CD300A,NR4A2,TNFRSF10B,ECM1,GDNF,TGFB1,TGFB2,BMP4,TAOK3,NRBP2,NKD1,GPC3,AGER,TLR3,SERPINE1,SNAI2,CD74,PRKCD,MAP4K4,CXCL12,BICC1,GABBR1,RASAL2
positive regulation of cell motility		3.155e-05	0.1173	0.001175	0.01034	13	458	HDAC9,F2R,IQGAP1,TGFB1,TGFB2,BMP4,AGER,SERPINE1,SNAI2,CD274,CD74,CXCL12,VEGFB
collagen metabolic process		3.162e-05	0.1175	0.001175	0.01034	7	122	ADAM15,F2R,TGFB1,BMP4,AGER,PRKCD,CCN2

## Sheet: Podocytes up in CTRL vs mutant
Gene Symbol	Fold Change([mutant] vs [CTRL])	Regulation mutant vs CTRL	mutant1 nRPKM	mutant2 nRPKM	mutant3 nRPKM	Control1 nRPKM	3Control2 nRPKM	Control3 nRPKM
Per2	-6.86231	down	6.31979	5.98794	1.19601	15.8405	32.7197	26.5981
Olfr1372-ps1	-4.33929	down	3.7551	10.1283	1.85908	23.2267	10.1016	23.2079
Antxr2	-4.28101	down	3.59502	1.38466	7.60052	19.316	17.1068	8.46725
Slc9a9	-3.49619	down	1.13037	2.16283	3.39427	6.25108	5.45369	9.80462
Mgat5b	-3.42683	down	1.87346	2.70323	2.45207	7.15603	11.0128	5.9768
Ncam1	-3.23859	down	5.9916	5.5984	12.8976	27.8288	17.3742	28.6474
Zc3hc1	-3.00688	down	1.76945	1.75518	2.56012	6.44184	5.56878	5.67937
Cxcr7	-2.87654	down	21.016	22.7522	45.0553	54.6907	99.7339	88.6082
1190002N15Rik	-2.8066	down	8.72678	8.56355	10.835	23.9757	22.9239	30.6986
Zfp273	-2.72395	down	3.03384	2.40548	2.4911	5.97568	8.6142	6.72789
Snx31	-2.60552	down	29.7624	33.826	16.3353	62.6046	74.5264	58.7642
Zfp85-rs1	-2.49327	down	4.34776	1.34241	2.36197	5.93465	6.36969	5.32746
Pvrl4	-2.48172	down	9.44279	11.4879	3.68857	15.039	18.2487	21.0042
Adamts16	-2.43615	down	3.35732	2.19292	2.19217	6.4421	5.29814	6.44388
Astn2	-2.41515	down	16.4305	21.2619	9.83221	31.2588	35.1311	41.5311
Spats2l	-2.38809	down	12.8747	14.4745	10.5252	26.4404	29.7207	32.0402
Lonrf3	-2.35611	down	5.78703	3.1837	9.21279	12.6518	14.8241	11.157
Med11	-2.35129	down	5.24035	2.61404	1.57222	6.85989	7.09384	5.42257
Cry1	-2.3507	down	15.7844	9.58138	10.0804	23.7965	41.6464	18.8338
Lysmd1	-2.24832	down	2.92236	3.99251	1.50768	5.22311	6.28977	5.73586
Tfrc	-2.2381	down	6.87203	7.17501	6.71598	15.8862	13.4093	16.426
Aifm3	-2.20224	down	5.97389	5.93971	2.67023	9.91044	12.3828	7.77236
Zfp958	-2.14142	down	5.38884	4.75734	4.4719	13.5386	10.4398	7.50741
Dync1i1	-2.13196	down	3.77809	2.45354	4.89402	7.02187	6.56152	8.99312
Fn3krp	-2.1085	down	2.67451	6.19037	5.67103	8.89267	10.8698	8.58195
Nuak2	-2.05035	down	8.79243	7.49175	3.95578	14.4927	15.8586	9.21072
Mitd1	-2.02929	down	8.98419	8.74528	7.38839	19.514	14.7883	15.8443
1110049F12Rik	-2.01416	down	6.69123	6.01242	3.42916	13.0647	11.4515	7.10173
Ggt5	-2.00369	down	20.7814	22.6542	16.5472	40.6113	35.6639	40.7818
Med10	-1.98588	down	14.3756	8.14392	10.3776	21.55	23.3382	17.8319
Ppp2r2d	-1.98132	down	7.08156	2.97782	3.58982	9.17833	9.16551	6.59697
Samd5	-1.97736	down	10.2105	16.7678	11.3723	27.3173	24.6514	21.069
Aspa	-1.96736	down	8.30349	7.2279	5.22335	13.1865	16.1566	10.5606
C1qtnf7	-1.9656	down	56.691	63.1708	48.809	91.4103	110.184	124.224
Rchy1	-1.95637	down	11.5963	10.4267	7.72724	19.7955	16.3701	20.3483
Carf	-1.94846	down	5.86654	3.15472	3.33547	7.30795	6.35064	9.27385
Ctsf	-1.92883	down	7.03968	8.20345	4.28596	12.9682	15.8944	8.12194
Pigo	-1.92829	down	3.69522	3.33097	1.87684	5.23286	5.76161	5.1781
Spnb1	-1.92546	down	3.57112	5.63284	3.24829	6.10023	8.39545	8.58419
Zfp420	-1.92413	down	4.69137	3.60071	3.22336	6.66394	8.43414	6.50469
Rsl24d1	-1.89357	down	7.47701	8.09618	5.0789	10.4843	13.1893	14.2286
Zfp882	-1.88781	down	7.95972	6.41074	5.30564	12.7293	11.552	11.675
Itpr3	-1.88598	down	14.9722	20.503	13.483	29.2904	31.839	28.062
F3	-1.87768	down	39.1363	30.1954	26.114	70.7785	60.1554	45.2252
Zfp873	-1.86154	down	6.00218	3.05781	3.11498	6.9037	6.51883	7.72404
Med28	-1.83837	down	5.3323	4.37042	3.38445	9.03514	6.69078	7.64038
Bend4	-1.83175	down	6.78815	5.58705	6.1777	10.1933	12.1144	10.9912
Gstk1	-1.82449	down	7.76615	4.69815	5.8465	13.0041	13.5762	6.91664
Hist2h2be	-1.82335	down	20.0888	22.8852	19.0603	37.6476	46.2065	28.7812
Arl6ip5	-1.81785	down	4.06704	5.25578	4.65972	8.75406	8.38369	7.6843
Fyn	-1.80687	down	27.9807	35.1782	25.4069	52.1028	61.2816	43.5484
1110031I02Rik	-1.80275	down	10.6647	16.0955	9.55586	20.152	18.7285	23.9996
Klhl9	-1.78874	down	27.4589	28.2527	20.5215	45.9432	50.4532	37.0498
Abca5	-1.78232	down	12.1813	15.3006	9.66854	24.651	18.4	21.2016
Minpp1	-1.77541	down	8.1693	5.62399	5.41697	9.84231	10.8355	12.3093
Rab30	-1.77464	down	4.6877	3.38247	4.2155	6.31396	8.67747	6.42661
St3gal3	-1.77392	down	22.1102	24.885	12.3407	32.8828	29.7543	36.5137
Oplah	-1.76333	down	3.67922	5.24141	3.07836	5.26152	8.11119	7.18834
Foxo3	-1.74963	down	19.009	25.3374	17.2269	32.2226	33.3664	38.9579
Mylip	-1.7491	down	12.2926	11.1148	12.0262	16.7162	25.28	19.6113
Zfp433	-1.74255	down	3.21683	4.45451	5.03016	8.10269	6.81335	6.51138
Tesk2	-1.73326	down	7.05499	9.29548	4.25311	10.3996	12.5298	10.5052
3830406C13Rik	-1.72792	down	14.1806	15.6685	8.04791	23.6632	22.6299	16.2377
Galnt4	-1.72176	down	6.78423	5.51086	4.94116	6.91771	10.6307	12.085
Kdsr	-1.71999	down	4.96233	6.29243	3.92826	9.17613	7.98171	8.03204
Naf1	-1.71362	down	4.41157	4.06606	2.71899	8.33846	5.10262	5.43679
Ifi30	-1.70934	down	12.3476	14.4958	9.59413	17.6217	26.55	17.2785
Fdx1	-1.70767	down	5.19516	4.29705	3.18579	8.11614	6.23243	6.59921
Sulf1	-1.70644	down	77.6771	83.5586	56.4859	117.997	99.0053	146.984
C1galt1c1	-1.70106	down	42.8611	31.5492	27.4588	65.1839	57.4462	46.0037
Idh3a	-1.69804	down	6.11176	6.87553	4.27188	11.4659	10.1403	7.12489
2610018G03Rik	-1.69091	down	30.9295	23.1204	19.2447	41.6975	44.6594	33.6755
Zfp146	-1.6891	down	9.55246	11.1491	11.8498	18.8735	21.831	13.9124
Pdcl	-1.68163	down	8.58863	7.60194	8.6419	13.9762	14.3878	12.5766
Dr1	-1.66836	down	5.26719	6.77421	4.59104	11.0257	9.84205	6.60734
D930016D06Rik	-1.66524	down	6.6258	7.87349	8.08517	13.2344	14.301	9.6996
Hs3st3a1	-1.66243	down	35.2165	50.055	40.118	58.4426	63.3417	82.7269
Tspan13	-1.65623	down	122.207	90.8689	86.8683	209.574	148.269	132.937
Spata9	-1.65499	down	4.38239	4.18409	3.64088	8.33675	6.69719	5.10878
Mkks	-1.65428	down	4.49266	6.55555	3.37195	7.10431	9.11759	6.54208
Cys1	-1.65188	down	15.809	12.5837	9.95965	24.1761	19.8972	17.499
Dars	-1.6506	down	15.3748	9.11733	8.58723	18.5773	20.4693	13.4176
Lrrc1	-1.64921	down	45.339	46.8363	31.814	70.0953	60.6437	67.1934
Zfand6	-1.6428	down	25.016	17.9425	13.5377	35.6401	29.7816	23.9231
Sesn1	-1.63966	down	8.74149	9.34947	7.33074	12.819	14.9756	12.9671
Pank1	-1.63432	down	10.0882	10.0343	9.53752	19.4024	18.638	10.9849
Zbtb10	-1.63303	down	24.1246	26.5794	17.1406	38.3159	42.0822	27.9791
Derl2	-1.63036	down	17.4899	15.8831	10.9229	22.326	26.6512	20.8297
Tmem64	-1.62523	down	20.5064	19.0202	21.0425	31.1839	34.7966	30.6042
Arl6	-1.62432	down	15.5268	12.3766	10.0471	19.4208	24.7746	16.2094
l7Rn6	-1.62399	down	11.9175	16.518	13.1013	18.7833	24.044	23.0531
Fam108c	-1.61951	down	10.4833	8.95598	6.97991	15.0484	15.0224	11.606
Vangl1	-1.61747	down	5.70386	6.73581	5.61918	10.165	10.832	7.82034
Atg5	-1.61262	down	6.70836	4.76103	4.88581	7.43637	10.0506	8.25281
Ccdc43	-1.60851	down	5.00328	3.74468	3.71804	6.77603	5.63444	7.15696
Gps1	-1.60741	down	17.5507	14.7726	9.75757	23.7833	21.8561	19.0517
Bbs10	-1.60737	down	6.41454	5.69785	5.2505	8.49792	7.88339	11.2124
Gtf3c4	-1.60652	down	3.51518	3.47691	3.99513	5.36139	5.29166	6.72609
Dpysl2	-1.60352	down	63.8489	102.392	62.8887	115.212	127.467	108.798
Pdxk	-1.59515	down	5.1025	6.36929	8.1973	9.58223	10.8737	9.7815
Derl1	-1.59326	down	16.5706	16.3925	10.6221	25.4595	21.4747	20.1177
Slc5a3	-1.59278	down	72.6704	75.5213	46.6942	100.451	121.869	79.7268
Gm16039	-1.5923	down	19.7684	23.922	13.4599	33.1331	31.2668	23.3796
Tcp11l2	-1.59217	down	7.87832	7.77677	5.53202	10.5311	12.6101	9.70951
Med31	-1.5914	down	16.5474	13.9396	11.099	21.0482	21.3075	21.6849
Tctex1d2	-1.58729	down	4.73772	6.08592	4.83647	7.02034	8.73374	8.57294
Nipa1	-1.58719	down	9.07534	8.99502	6.35797	12.5253	12.0533	12.9562
AI987944	-1.58439	down	8.79475	8.5692	7.18432	10.7328	12.5958	15.0142
Pja1	-1.5823	down	23.5445	28.2605	22.122	31.4327	40.3291	43.3575
Slc33a1	-1.57882	down	10.9304	10.8636	7.38806	16.2534	13.5813	14.7417
Rnf13	-1.57873	down	16.5205	17.6602	14.8232	31.6529	26.8427	18.8774
Ctnnal1	-1.5754	down	32.3559	37.363	26.6933	51.7946	48.4471	47.3932
Trove2	-1.57422	down	14.7587	13.8275	11.0102	22.6349	21.6597	16.8521
Srp9	-1.57418	down	17.721	13.4988	15.985	27.4488	26.1111	19.616
Coasy	-1.57037	down	3.79062	4.53226	4.65077	5.73463	6.77293	7.50884
Ppp3cc	-1.56865	down	17.2347	13.303	10.8509	21.3623	17.9139	23.6513
Zfp764	-1.56585	down	3.66308	4.06347	4.61072	5.09573	6.63755	7.34258
Glcci1	-1.56542	down	31.794	38.1194	23.5637	56.7952	46.9355	38.7361
Tmem18	-1.5648	down	20.1473	19.9516	12.1741	24.0143	31.2657	23.5379
Abca1	-1.56148	down	8.16857	5.28366	6.96065	12.4455	9.29642	9.31773
Hspa13	-1.56081	down	9.0279	6.27637	7.12491	14.1338	10.1223	10.1132
Epm2aip1	-1.55763	down	12.0469	9.75338	6.7902	16.8079	14.4957	11.6642
Gpcpd1	-1.55748	down	28.1961	26.1378	18.9828	46.6023	40.623	26.3153
Echdc1	-1.55524	down	5.22584	5.10876	5.17463	9.33375	7.39966	7.09215
Erbb4	-1.55388	down	14.1521	11.6513	11.3047	23.8325	16.2073	17.0659
Ireb2	-1.55058	down	10.8181	10.3197	8.52341	18.4319	15.0587	12.0465
Sash1	-1.54806	down	20.6906	30.7418	25.62	40.0357	39.9793	35.601
Timm22	-1.54435	down	4.97554	5.07514	4.98336	7.29892	9.87365	6.06197
Fam45a	-1.54397	down	12.7124	11.3579	11.7514	17.5931	19.1425	17.4781
Fbxo3	-1.54172	down	22.2417	20.7093	17	35.4961	29.8763	25.5031
Abcb7	-1.54087	down	17.352	17.7928	16.7359	27.6876	25.3635	25.3718
Ogfrl1	-1.53858	down	6.22942	9.51964	5.80983	10.9498	10.0292	10.7701
Uso1	-1.53801	down	21.9541	16.7299	18.4464	33.7936	25.2618	27.2147
Setdb1	-1.53682	down	7.85511	8.16893	5.0345	10.3565	11.6849	9.1328
Itgb8	-1.53481	down	28.9367	28.1397	21.2521	44.7529	44.2643	29.7687
Fam71a	-1.52759	down	14.9626	16.7261	14.0276	25.8778	26.1292	17.4443
Wdr35	-1.52662	down	6.24911	4.29888	4.44497	6.78504	8.63144	6.83748
Gsta4	-1.52577	down	148.814	159.92	131.737	187.476	261.966	213.715
Tle4	-1.52496	down	21.6709	21.1403	22.7654	34.2005	32.4455	31.4161
Krit1	-1.52417	down	14.1823	9.66995	8.56789	19.0178	15.5947	13.2224
Cpsf2	-1.52185	down	12.4946	10.1627	7.4499	14.3388	17.6901	12.3894
Nfyb	-1.51835	down	5.08223	3.72396	4.94619	7.75912	8.04108	4.95018
Robo2	-1.51276	down	79.228	72.4993	59.8644	102.007	99.4427	110.608
Dcun1d1	-1.51275	down	10.0486	10.5938	8.21141	14.248	15.6293	12.8081
BC067068	-1.51258	down	5.98777	5.31048	3.30375	7.4024	6.97256	6.63893
Hat1	-1.50951	down	6.44425	6.34756	4.75452	11.134	9.07895	6.23746
Fam126b	-1.50817	down	11.6686	11.0049	9.07479	16.3169	16.9229	13.6452
1110002B05Rik	-1.50801	down	9.34693	7.88551	9.34163	15.6494	14.5773	9.75563
Ints2	-1.50332	down	6.20798	5.61076	4.55228	8.00896	6.81651	9.30073
Aff3	-1.50301	down	23.9256	14.7312	17.6139	28.1227	29.2579	24.146
Ddx52	-1.50222	down	14.1898	15.9363	9.68673	21.4217	17.6917	18.4679
