# Supplementary material for: A bigenic mouse model of FSGS reveals perturbed pathways in podocytes, mesangial cells and endothelial cells
Source: PLoS One. 2019 Aug 28;14(8):e0216261. doi: 10.1371/journal.pone.0216261 (PMC6713350; doi:10.1371/journal.pone.0216261)
Supplement: S2 Table — List of genes up and down regulated in mutant mesangial cells compared to control, including fold change and nRPKM expression levels in each mutant and control sample. (XLSX) [file pone.0216261.s002.xlsx]

## Sheet: mseangial up in mutant vs CTRL
Gene Symbol	Fold Change([Meis 3A] vs [Meis CTRL])	super.Regulation ([Meis 3A] vs [Meis CTRL])	Mutant1 nRPKM	Mutant 2 nRPKM	Mutant3 nRPKM	Control1 nRPKM	Control2 nRPKM	Control3 nRPKM
Cmbl	5.28406	up	5.89472	9.13763	5.03959	1.69181	0.467772	2.77292
Prss23	4.65646	up	13.0483	17.2589	8.06394	2.42944	1.96719	4.48876
Cpe	4.32748	up	58.7382	47.7707	52.9003	10.8455	17.4105	11.5694
Aldh1a2	4.31108	up	143.205	69.4205	139.442	39.4225	12.5107	41.8394
Cpne7	4.19459	up	12.733	12.3169	26.2531	3.48872	3.82053	4.99217
Tnnt2	4.14007	up	19.9128	10.7545	21.324	4.05011	2.02828	9.34341
Frzb	4.10059	up	18.1311	13.7977	23.9703	5.29424	3.77998	5.18329
Ccdc68	3.92827	up	19.0603	18.0587	20.0546	7.60587	3.4044	5.24528
Thbs1	3.81355	up	74.8286	73.1133	96.4931	18.7344	13.0041	46.6
Pmp22	3.7651	up	97.1548	74.8394	123.853	29.7128	20.6389	32.8152
Rab3c	3.59577	up	15.6406	12.6489	6.65415	3.01266	4.69766	2.3863
Sod3	3.19365	up	14.1323	12.7438	12.613	4.49742	2.14306	8.62982
C1qtnf3	2.97913	up	10.0169	6.73044	8.72612	1.98047	4.86508	2.75423
Tspan2	2.91847	up	14.8848	8.94033	17.1477	6.39342	3.97854	4.30441
Slit3	2.60187	up	33.695	22.8278	25.2318	12.9577	10.7853	9.40357
Wisp1	2.50363	up	17.1177	9.08141	13.2089	6.7021	4.44933	5.23338
Lpcat2	2.50283	up	8.71584	13.3942	7.24416	3.41551	3.18614	5.91196
Mmp3	2.44971	up	7.154	6.1895	8.82543	2.93529	2.43475	4.43632
Irak1bp1	2.442	up	27.5954	15.0908	16.1497	9.82874	10.6754	5.24965
Cpne4	2.37296	up	110.637	86.8325	74.7372	43.1144	32.1662	46.212
ORF63	2.25146	up	8.148	11.5282	6.68181	4.20906	6.65873	2.34028
Anxa3	2.20263	up	19.7531	25.7956	23.8271	12.0535	11.5165	9.76178
Haus4	2.15478	up	5.37508	6.94759	5.06577	2.79924	2.70426	2.97922
Alcam	2.03724	up	67.6024	63.0841	58.5751	36.8735	37.204	25.6859
Qtrt1	1.98954	up	5.14076	10.6343	11.7342	3.99173	5.75174	4.23156
Adam22	1.97286	up	50.204	36.3279	39.4769	24.8049	21.1446	21.322
Kank1	1.96072	up	7.2472	5.74952	5.93909	3.60481	2.88881	3.76018
Limch1	1.95701	up	14.3652	14.1826	23.0409	7.12175	12.7438	8.23058
Col8a1	1.9402	up	107.529	68.7123	100.783	64.4081	40.67	46.4221
Prkar2b	1.91744	up	13.7433	13.2229	13.1556	10.1992	6.30427	6.29063
Cldn1	1.89564	up	46.4978	37.1125	30.3026	23.0532	19.8827	19.9751
Isoc1	1.85843	up	28.8749	26.9535	22.5552	18.5531	15.5281	11.3224
Lpl	1.82239	up	60.469	54.3574	78.3265	28.6699	36.9862	47.8458
Gm7694	1.8162	up	8.25052	7.2646	9.72229	5.58791	3.8536	5.3875
Ppap2c	1.78518	up	8.37422	7.8857	8.12192	3.63511	7.84715	3.94187
Dact1	1.76926	up	8.10531	16.7902	10.1915	4.99491	8.07053	7.40957
Akap12	1.76615	up	65.9303	52.3357	67.6116	41.5286	31.5515	38.5469
Cd53	1.72784	up	154.742	114.991	128.59	93.8777	84.1082	67.004
Pam	1.71005	up	8.25446	9.26783	7.78338	4.69127	6.53751	4.6306
Abcg1	1.69635	up	5.9029	8.01367	7.2029	4.90722	4.49155	3.7771
Pcgf5	1.69524	up	37.4616	37.6111	29.1884	24.3581	25.7784	16.0344
Acyp2	1.66656	up	28.0132	44.2467	28.4005	26.0253	18.2322	19.1161
Edn1	1.64044	up	24.7244	41.6462	22.7845	14.7532	20.6774	20.7783
Gulp1	1.63369	up	35.2528	29.6114	48.8882	23.5606	23.7092	24.9907
Gyg	1.62638	up	172.486	243.572	153.298	122.257	121.095	120.611
Stk39	1.61184	up	27.3906	33.1766	24.2491	20.153	22.0322	14.1351
Ctsk	1.595	up	6.68198	8.19395	6.57047	5.40491	3.99878	4.89252
Hmox1	1.58467	up	15.449	15.1052	13.4037	8.49083	14.1327	7.81253
F2r	1.57445	up	705.865	692.865	658.842	523.521	361.504	520.298
Ikbip	1.54875	up	15.1888	22.1805	17.6471	9.50343	17.1037	11.7432
LOC100503572	1.54737	up	24.7931	28.5288	26.8418	20.193	19.0546	15.8846
Mgat2	1.53314	up	9.53421	14.9433	12.4352	8.26894	10.7498	6.5966
Creg1	1.52511	up	25.733	25.9647	18.3445	15.5976	18.6561	14.162
Rilp	1.5147	up	5.29282	7.553	6.27238	4.62171	5.40001	3.44821
Zfp457	1.50582	up	14.2038	13.1728	15.8045	9.8105	11.0758	9.50608

## Sheet: Mesangial up in CTRL vs mutant
Gene Symbol	Fold Change ([Meis 3A] vs [Meis CTRL])	Regulation ([Meis 3A] vs [Meis CTRL])	mutant 1 nRPKM	mutant 2 nRPKM	mutat 3 nRPKM	Control1 nRPKM	Control2 nRPKM	Control3 nRPKM
Pgf	-2.8599	down	2.42231	5.42379	2.40596	8.03886	10.1218	10.8381
Snord95	-2.75982	down	5.82201	3.24289	0.626312	7.25189	14.8233	11.8297
Sned1	-2.25124	down	5.31662	6.20003	3.9559	13.2424	12.0424	11.1274
Tox2	-2.21388	down	3.13034	2.96815	3.49266	6.20431	12.5764	5.3824
Col1a2	-2.04271	down	4.98116	4.8079	4.61347	12.4483	10.1391	8.8993
Gsdmd	-2.02111	down	4.31966	7.12536	4.8811	10.9155	10.0799	13.4454
Kdm5c	-1.99574	down	7.68904	8.99893	8.28686	18.613	18.9881	15.3814
Nr2f1	-1.94542	down	18.2004	29.6517	21.9601	42.6171	55.9653	43.6351
Grm7	-1.8801	down	4.22798	4.24783	4.2148	7.11409	9.79246	8.61267
Hddc3	-1.87694	down	5.74818	9.42906	4.72713	8.8984	17.5709	12.9234
Mpi	-1.87524	down	4.89769	6.72891	4.53063	7.74427	16.1781	9.3732
AI314831	-1.85683	down	5.03869	2.69686	2.81868	6.94414	6.67005	6.31428
Rasl12	-1.85634	down	7.28402	11.8508	10.1136	15.2879	25.481	17.099
Neurl1b	-1.80097	down	12.8523	7.99222	8.68317	14.6058	23.518	18.0905
Mmp16	-1.77076	down	4.71286	3.28714	3.29678	8.11563	8.12195	5.13124
Hdac9	-1.74757	down	12.5248	14.5046	10.1838	25.2211	27.743	16.8306
Plcb2	-1.72708	down	7.64333	8.34809	6.49177	12.9495	13.5331	14.5228
Gdf11	-1.72194	down	6.44307	9.15214	8.78679	11.589	22.9582	11.8592
Col6a5	-1.70994	down	4.141	3.92848	4.68892	7.56055	6.91689	8.69795
Zmat4	-1.70943	down	6.78466	7.691	7.89763	11.5773	18.2814	11.6005
Gps2	-1.70866	down	22.9988	23.4433	12.8306	33.0115	40.102	31.0912
2010109K11Rik	-1.69362	down	9.62348	10.0971	8.6632	17.8967	18.517	14.7178
Rhbdd3	-1.68891	down	4.47112	3.00335	3.8432	6.0619	8.92786	5.47909
Ccnd2	-1.68817	down	10.0007	10.6719	8.87984	18.6208	16.4714	17.7307
Pdp2	-1.67991	down	6.83595	4.85607	4.9808	10.5584	8.70101	10.1766
Usp19	-1.65466	down	7.34802	11.3854	7.46722	11.8492	19.8526	14.3495
Gtf3c5	-1.64432	down	6.39591	7.90961	4.81907	9.20325	15.0683	9.32203
Zfyve19	-1.63475	down	4.03726	5.31145	4.18583	6.17213	12.0138	6.30745
Slc7a8	-1.62875	down	29.5257	43.4532	53.3869	59.3633	89.7706	66.2375
Iah1	-1.61596	down	3.80648	4.91917	3.05598	5.28946	8.07295	6.74451
Pppde2	-1.61438	down	3.0745	4.24493	4.3479	5.30377	7.47506	7.18254
Eif2s3x	-1.61056	down	28.6732	32.1504	29.8347	45.1999	65.2366	46.4752
Sh3bp2	-1.60112	down	6.52574	9.18222	6.56711	9.74897	15.3643	12.8612
Tmeff2	-1.59827	down	26.379	19.4253	21.4541	38.2732	36.7145	38.097
Six5	-1.58463	down	12.018	10.1131	12.9587	15.7756	24.6627	19.2117
Sepx1	-1.57739	down	5.50731	5.57745	3.92407	6.37768	10.4512	8.46501
Lphn3	-1.57717	down	22.2277	23.1297	21.4004	45.8668	36.9077	30.4117
Rgag4	-1.57687	down	10.0511	17.0269	12.3074	17.4089	23.176	24.4132
Bmf	-1.5765	down	5.69999	4.3124	6.68304	8.69949	9.56636	9.22441
D18Ertd653e	-1.57445	down	4.69766	7.5214	4.91144	8.384	12.1013	7.96207
2310033P09Rik	-1.545	down	5.17825	8.76347	6.27642	10.1034	13.761	9.01099
Ndufa10	-1.53008	down	20.5265	25.739	23.3449	36.4228	41.5958	34.782
Cdc42ep4	-1.5227	down	12.327	11.1372	13.967	21.4607	17.6899	21.2688
Gzf1	-1.5061	down	9.37387	7.67214	7.47851	11.5471	17.8384	10.6394
Tnip2	-1.50428	down	13.644	17.8214	14.7485	23.0271	32.013	19.7507
Prpf40b	-1.50247	down	4.46022	6.26038	4.066	6.08864	9.3934	8.03024
