# Supplementary material for: A bigenic mouse model of FSGS reveals perturbed pathways in podocytes, mesangial cells and endothelial cells
Source: PLoS One. 2019 Aug 28;14(8):e0216261. doi: 10.1371/journal.pone.0216261 (PMC6713350; doi:10.1371/journal.pone.0216261)
Supplement: S3 Table — List of genes up and down regulated in mutant endothelial cells compared to control, including fold change and nRPKM expression levels in each mutant and control sample. (XLSX) [file pone.0216261.s003.xlsx]

## Sheet: Endo higher in mutant vs CTRL
Gene Symbol	Fold Change ([Mutant] vs (CTRL])Endothelial	Regulation ([Mutant] vs [Tie2 CTRL])	Mutant1 nRPKM	Mutant2 nRPKM	Mutant3 nRPKM	CTRL1 nRPKM	CTRL2 nRPKM	CTRL3 nRPKM
Snora21	5.41941	up	7.54659	17.1308	9.4358	3.76503	0	0
Aplnr	4.755	up	81.7175	105.416	98.328	10.4613	34.4124	18.6501
Cgnl1	3.86489	up	7.18596	7.5666	5.31303	0.968417	1.62688	2.70663
Cyr61	3.54283	up	10.2686	18.0532	26.0788	6.06411	8.19544	1.86421
Fcer1g	2.69089	up	9.25166	6.95688	21.2413	3.8072	4.6784	3.35704
Kctd10	2.54373	up	144.35	176.625	139.762	84.8753	86.1974	25.2175
Cdk6	2.52909	up	15.2654	17.6228	19.3026	5.97334	9.35352	4.89605
Egr1	2.42352	up	50.8734	89.6418	47.0592	25.397	32.2927	15.6658
Snord82	2.27059	up	9.34959	12.965	9.99085	1.37273	4.95818	6.33936
LOC100504229	2.25755	up	8.51091	6.87897	8.66338	5.49465	2.36617	2.88947
Stk10	2.19131	up	17.6903	17.9937	15.9285	7.47498	10.69	5.13877
Nfkbiz	2.10319	up	15.082	21.1006	24.2636	9.8071	10.4866	6.87748
Btg1	2.0397	up	54.0007	31.836	60.5005	23.2259	28.0675	16.0227
Zfp36	2.01337	up	148.649	146.989	190.856	68.3484	83.2215	76.5506
Hoxd8	2.01178	up	6.58902	8.04529	11.6374	4.80509	2.89679	4.63861
Rtp4	1.91174	up	40.4895	32.0746	53.9964	20.3738	27.9592	15.0147
Ifit3	1.90878	up	9.86485	10.5583	21.1493	7.33388	6.65817	5.52786
Apold1	1.89318	up	25.6959	25.9086	28.956	16.7856	15.6207	9.23344
Hsph1	1.88787	up	48.2747	40.3519	44.3571	23.6101	29.0929	15.9322
Nid2	1.8865	up	50.8021	55.9468	53.234	24.6744	36.2993	21.442
1110038B12Rik	1.85536	up	35.2324	27.6549	34.1883	12.2773	19.1144	18.9398
Lrrfip1	1.81939	up	18.7528	19.1855	22.0524	10.8402	11.854	8.73676
Rcan1	1.81065	up	44.3304	30.6167	37.8392	16.7949	24.581	17.8589
Cdr2	1.79107	up	11.5751	8.71008	12.9597	7.90955	5.50132	4.45365
Usp21	1.77417	up	7.52881	7.78204	5.81014	4.46515	4.51342	2.57756
Mcts2	1.7665	up	33.7144	21.0502	30.2687	19.289	13.3646	12.8823
Triobp	1.72051	up	13.3755	10.5518	14.6312	10.0805	5.9644	5.74678
Nes	1.70631	up	60.7862	46.7682	53.8851	38.3746	35.3002	19.3983
Kit	1.67834	up	6.86613	9.65417	10.8415	6.46886	4.1317	4.84678
Ubqln4	1.66617	up	10.6607	9.19171	11.547	5.92801	7.08877	4.96069
Mtap7d1	1.64326	up	32.5262	34.2656	32.7348	25.3043	22.9666	12.0566
Dhcr24	1.61677	up	13.8119	11.6142	10.7172	7.43676	8.12794	5.73521
C77080	1.60681	up	12.8088	10.5049	15.7784	7.2799	8.07871	7.41538
Pop5	1.60564	up	9.58828	10.6184	10.1754	8.66886	4.88582	5.03539
Pde7b	1.60427	up	16.4139	14.2564	12.0209	8.68795	8.38942	7.96545
Slco3a1	1.60109	up	27.8771	27.6183	39.8822	19.3006	18.5185	17.8373
Gpatch4	1.60094	up	11.6821	7.66313	9.48137	5.65019	5.83906	5.34319
Rap2a	1.58784	up	65.228	70.689	65.5864	31.9791	51.8236	38.8436
Pink1	1.56562	up	12.4165	10.813	18.5825	8.54018	8.85858	7.32294
Efcab7	1.54471	up	8.17189	5.42359	7.06905	5.1091	4.56398	3.10654
Bloc1s3	1.53266	up	8.36255	6.5857	9.25996	5.42925	4.78342	4.64804
Zfp664	1.51885	up	65.5542	54.7555	71.7461	47.4447	44.8317	29.4472
Hivep1	1.51164	up	30.7997	28.5839	30.9743	15.9564	21.7675	19.3691
A730011L01Rik	1.50323	up	5.39808	6.59657	5.71454	4.2347	4.44103	2.71447
Scly	1.50286	up	12.7811	12.4659	17.9687	10.7813	9.52124	7.00187

## Sheet: Endo higher in CTRL vs mutant
Gene Symbol	Fold Change[Mutant] vs [CTRL]	Regulation [mutant] vs [CTRL]	Mutant1 nRPKM	Mutant2 nRPKM	Mutant3 nRPKM	CTRL1 nRPKM	CTRL2 nRPKM	CTRL3 nRPKM
Myo1h	-43.2261	down	0.207184	0.618503	0.851024	29.7297	27.2715	9.25789
Il33	-3.19476	down	2.93725	2.94141	5.46166	19.9378	8.02499	8.19501
Clec1b	-2.96431	down	3.92457	3.70589	1.20116	9.75476	6.65852	5.97022
Pde9a	-2.77756	down	2.10735	6.22136	4.38189	11.1213	15.1571	6.22349
Mir29c	-2.73705	down	3.49582	1.92661	5.02617	11.1008	8.74541	6.84587
Fam70a	-1.99435	down	2.94137	2.48945	2.70174	5.01375	5.10562	5.22422
Sesn1	-1.97854	down	16.5148	19.6274	13.1136	49.0788	26.8408	21.2979
Fbxo7	-1.90911	down	8.05385	10.6544	7.75472	20.2317	12.5048	15.596
Fbln5	-1.8991	down	3.28361	5.80929	4.86209	10.5806	6.9489	7.36284
Tmem218	-1.87383	down	3.4684	3.98921	4.68321	7.5	5.74	8.43936
Ccdc152	-1.77161	down	11.2253	10.0615	10.2359	18.9787	15.9875	18.0541
Ccdc80	-1.76455	down	18.172	26.377	14.2153	36.5734	34.3776	25.3732
Lifr	-1.75953	down	117.6	127.316	89.7962	196.09	217.133	146.585
Enpp5	-1.75084	down	7.82006	7.63448	8.58894	16.9265	11.6603	11.8829
C1ra	-1.73823	down	3.64036	3.64271	4.02719	6.89331	5.3979	6.42354
Plat	-1.73443	down	292.183	478.623	320.868	813.174	572.343	428.687
Zfp958	-1.73382	down	5.24055	7.71327	7.45152	11.9667	9.87199	11.3246
Cyb5d1	-1.73077	down	5.90765	8.31329	7.47719	12.5205	11.8956	10.8935
Nat2	-1.66406	down	4.41233	5.08964	6.13736	9.54933	8.13823	6.96427
Gcom1	-1.66094	down	4.80604	3.91711	4.1775	9.85042	5.80012	5.37493
Nr1d2	-1.62997	down	26.6239	36.6421	22.3046	53.4947	45.6699	32.868
Bbs9	-1.60326	down	12.8352	16.0106	17.3766	22.8847	19.876	27.5703
Fas	-1.55025	down	67.17	67.5267	68.0028	148.372	81.7954	80.6919
Cd200	-1.54347	down	130.255	140.24	174.853	269.256	198.57	187.191
Clec1a	-1.54304	down	96.391	107.112	110.347	149.265	148.252	161.191
Insr	-1.51877	down	39.2577	43.4547	39.719	70.1892	62.9768	45.7629
